# Supplementary material for: Resource acquisition and pre‐copulatory sexual selection
Source: Ecol Evol. 2022 Jul 24;12(7):e9137. doi: 10.1002/ece3.9137 (PMC9309035; doi:10.1002/ece3.9137)
Supplement: Supplementary file 1 — Appendix S1 [file ECE3-12-e9137-s001.xlsx]

## Sheet: Positive Association Data
The following data is associated with the cases in which there is a positive relationship between the resource and mating trait among adult males.
Resource and mating success are as described in the text.
The selection calculations are as described in the text.
Proportion of Males with Resource Trait	Proportion of Males with Mating Trait	s_resource	s_standardized_resource	s_mating_allmales	s_standardized_mating_allmales	s_mating_matpool	s_standardized_mating_matpool
0.1	1	0.9	3	0	0	0	0
0.1	0.9	0.9	3	0.1	0.333	0	0
0.1	0.7	0.9	3	0.3	0.655	0	0
0.1	0.5	0.9	3	0.5	1	0	0
0.1	0.3	0.9	3	0.7	1.53	0	0
0.1	0.1	0.9	3	0.9	3	0	0
0.3	1	0.7	1.528	0	0	0	0
0.3	0.9	0.7	1.528	0.1	0.333	0	0
0.3	0.7	0.7	1.528	0.3	0.655	0	0
0.3	0.5	0.7	1.528	0.5	1	0	0
0.3	0.3	0.7	1.528	0.7	1.528	0	0
0.3	0.1	0.7	1.528	0.9	3	0.667	1.414
0.5	1	0.5	1	0	0	0	0
0.5	0.9	0.5	1	0.1	0.333	0	0
0.5	0.7	0.5	1	0.3	0.655	0	0
0.5	0.5	0.5	1	0.5	1	0	0
0.5	0.3	0.5	1	0.7	1.528	0.4	0.816
0.5	0.1	0.5	1	0.9	3	0.8	2
0.7	1	0.3	0.655	0	0	0	0
0.7	0.9	0.3	0.655	0.1	0.333	0	0
0.7	0.7	0.3	0.655	0.3	0.655	0	0
0.7	0.5	0.3	0.655	0.5	1	0.286	0.633
0.7	0.3	0.3	0.655	0.7	1.528	0.571	1.155
0.7	0.1	0.3	0.655	0.9	3	0.857	2.45
0.9	1	0.1	0.333	0	0	0	0
0.9	0.9	0.1	0.333	0.1	0.333	0	0
0.9	0.7	0.1	0.333	0.3	0.655	0.222	0.535
0.9	0.5	0.1	0.333	0.5	1	0.444	0.894
0.9	0.3	0.1	0.333	0.7	1.528	0.667	1.414
0.9	0.1	0.1	0.333	0.9	3	0.889	2.828
1	1	0	0	0	0	0	0
1	0.9	0	0	0.1	0.3	0.1	0.3
1	0.7	0	0	0.3	0.655	0.3	0.655
1	0.5	0	0	0.5	1	0.5	1
1	0.3	0	0	0.7	1.528	0.7	1.528
1	0.1	0	0	0.9	3	0.9	3

## Sheet: TradeOff Data
The following data is associated with the cases in which there is a trade-off between the resource and mating trait among adult males.
Resource and mating success are as described in the text.
The selection calculations are as described in the text.
Proportion of Males with Resource Trait	Proportion of Males with Mating Trait	s_resource	s_standardized_resource	s_mating_allmales	s_standardized_mating_allmales	s_mating_matpool	s_standardized_mating_matpool
0.1	1	0.9	3	0	0	0	0
0.1	0.9	0.9	3	-0.9	-3	0	0
0.1	0.7	0.9	3	-0.7	-1.528	0	0
0.1	0.5	0.9	3	-0.5	-1	0	0
0.1	0.3	0.9	3	-0.3	-0.655	0	0
0.1	0.1	0.9	3	-0.1	-0.333	0	0
0.3	1	0.7	1.528	0	0	0	0
0.3	0.9	0.7	1.528	0.1	0.333	0.333	0.707
0.3	0.7	0.7	1.528	-0.7	-1.528	0	0
0.3	0.5	0.7	1.528	-0.5	-1	0	0
0.3	0.3	0.7	1.528	-0.3	-0.655	0	0
0.3	0.1	0.7	1.528	-0.1	-0.333	0	0
0.5	1	0.5	1	0	0	0	0
0.5	0.9	0.5	1	0.1	0.333	0.2	0.5
0.5	0.7	0.5	1	0.3	0.655	0.6	1.225
0.5	0.5	0.5	1	-0.5	-1	0	0
0.5	0.3	0.5	1	-0.3	-0.655	0	0
0.5	0.1	0.5	1	-0.1	-0.333	0	0
0.7	1	0.3	0.655	0	0	0	0
0.7	0.9	0.3	0.655	0.1	0.333	0.143	0.408
0.7	0.7	0.3	0.655	0.3	0.655	0.429	0.866
0.7	0.5	0.3	0.655	0.5	1	0.714	1.581
0.7	0.3	0.3	0.655	-0.3	-0.655	0	0
0.7	0.1	0.3	0.655	-0.1	-0.333	0	0
0.9	1	0.1	0.333	0	0	0	0
0.9	0.9	0.1	0.333	0.1	0.333	0.111	0.354
0.9	0.7	0.1	0.333	0.3	0.655	0.333	0.707
0.9	0.5	0.1	0.333	0.5	1	0.556	1.118
0.9	0.3	0.1	0.333	0.7	1.528	0.778	1.871
0.9	0.1	0.1	0.333	-0.1	-0.333	0	0
1	1	0	0	0	0	0	0
1	0.9	0	0	0.1	0.333	0.1	0.333
1	0.7	0	0	0.3	0.655	0.3	0.655
1	0.5	0	0	0.5	1	0.5	1
1	0.3	0	0	0.7	1.528	0.7	1.528
1	0.1	0	0	0.9	3	0.9	3
